# Supplementary material for: Treating Mental Health and Quality of Life in Older Cancer Patients with Cognitive Behavioral Therapy: A Systematic Review and Meta-Analysis
Source: Int J Environ Res Public Health. 2024 Jul 6;21(7):881. doi: 10.3390/ijerph21070881 (PMC11277493; doi:10.3390/ijerph21070881)
Supplement: Supplementary file 1 [file ijerph-21-00881-s001.zip]

Archive with 1 entries (1 files):
- ijerph-2993792-supplementary.pdf
